# Supplementary material for: PSI-Guided Mandible-First Orthognathic Surgery: Maxillo-Mandibular Position Accuracy and Vertical Dimension Adjustability
Source: J Pers Med. 2021 Nov 21;11(11):1237. doi: 10.3390/jpm11111237 (PMC8622626; doi:10.3390/jpm11111237)
Supplement: Supplementary file 1 [file jpm-11-01237-s001.zip]

Archive with 1 entries (1 files):
- jpm-1434446-supplementary.xlsx
