# Supplementary material for: PSI-Guided Mandible-First Orthognathic Surgery: Maxillo-Mandibular Position Accuracy and Vertical Dimension Adjustability
Source: J Pers Med. 2021 Nov 21;11(11):1237. doi: 10.3390/jpm11111237 (PMC8622626; doi:10.3390/jpm11111237)
Supplement: Supplementary file 1 [file jpm-11-01237-s001.zip › jpm-1434446-supplementary.xlsx]

## Sheet: Complete Dataset
	Class	Delta Cephalometry	Maxillary Deviation (A/Sag)	a/sag abs	Mandibular Deviation (B/Sag)	b/sag abs	Mental DEviation (Pog/Sag)	pog/sag abs	? Go-Sag -=R	? Go-Sag ABS	UIs/Sagittal Plane	UIs/Sagittal Plane ABS	Maxillary displacement	mx pitch	mx pitch abs	mx roll	mx roll abs	mx yaw	mx yaw abs	angle vers	mx lat	mx lat abs	mx a-p	mx a-p abs	mx vert	mx vert abs	total tran	Mandibular displacement	md pitch	md pitch abs	md roll	md roll abs	md yaw	md yaw abs	angle vers	md lat	md lat abs	md a-p	md a-p abs	md vert	md vert abs	total tran
P1	1		0.37	0.37	2.36	2.36	2.07	2.07	1.27	1.27	2.28	2.28		-2.75011	2.75011	0.0135864	0.0135864	-0.42589	0.42589	2.7826	-0.812733	0.812733	-1.44994	1.44994	-1.14474	1.14474	2.0182		0.0594466	0.0594466	-0.437949	0.437949	-1.25601	1.25601	1.3312	0.121027	0.121027	-0.675167	0.675167	-0.129682	0.129682	0.6981
P2	3		0.22	0.22	1.04	1.04	0.78	0.78	-2.67	2.67	1.54	1.54		-1.78405	1.78405	1.45576	1.45576	0.953812	0.953812	2.5008	1.99856	1.99856	-1.52325	1.52325	-1.60075	1.60075	2.9794		-0.039835	0.039835	1.15509	1.15509	1.79953	1.79953	2.139	0.419159	0.419159	-0.906015	0.906015	-0.963705	0.963705	1.3875
P3	3		-0.85	0.85	0	0	-1.49	1.49	-0.5	0.5	-0.46	0.46		-2.01117	2.01117	-0.0148937	0.0148937	-0.266054	0.266054	2.0284	-1.20429	1.20429	0.284345	0.284345	0.132118	0.132118	1.2444		-0.956634	0.956634	0.477201	0.477201	0.336917	0.336917	1.1222	-0.983941	0.983941	0.0619044	0.0619044	0.00811032	0.00811032	0.9859
P4	2		1.17	1.17	1.15	1.15	0.25	0.25	-7.19	7.19	0.94	0.94		-0.292951	0.292951	3.00212	3.00212	1.33113	1.33113	3.2999	0.577259	0.577259	-3.1799	3.1799	-1.2864	1.2864	3.4785		2.5834	2.5834	3.39225	3.39225	2.97049	2.97049	5.152	-2.02444	2.02444	-4.41447	4.41447	-0.01597	0.01597	4.8566
P5	2		0.11	0.11	2.14	2.14	1.85	1.85	-0.45	0.45	0.56	0.56		-2.32221	2.32221	-2.0431	2.0431	-0.692002	0.692002	3.1783	-0.407221	0.407221	-0.17908	0.17908	0.972334	0.972334	1.0693		-0.384376	0.384376	-2.60819	2.60819	-0.35468	0.35468	2.6614	1.57428	1.57428	0.793206	0.793206	0.990563	0.990563	2.0221
P6	2		0.23	0.23	-0.51	0.51	-0.31	0.31	-7.97	7.97	-0.45	0.45		-4.03289	4.03289	0.417941	0.417941	-0.552867	0.552867	4.0898	-1.03463	1.03463	-0.173155	0.173155	-0.961485	0.961485	1.423		-0.554947	0.554947	0.35184	0.35184	0.7453	0.7453	0.9939	-0.876108	0.876108	-0.234178	0.234178	-0.0682605	0.0682605	0.9094
P7	2		-0.43	0.43	1.81	1.81	3.11	3.11	-1.23	1.23	-1.1	1.1		-2.02293	2.02293	0.716965	0.716965	1.02067	1.02067	2.382	1.08088	1.08088	-3.89506	3.89506	0.768191	0.768191	4.1146		-0.604892	0.604892	1.17772	1.17772	3.46195	3.46195	3.712	0.599646	0.599646	-1.60687	1.60687	2.16269	2.16269	2.7602
P8	3		1.15	1.15	1.32	1.32	2.34	2.34	1.73	1.73	1.09	1.09		0.735425	0.735425	-1.05893	1.05893	-0.298744	0.298744	1.3212	-0.627813	0.627813	-0.127939	0.127939	-0.899935	0.899935	1.1047		1.15777	1.15777	-0.0210534	0.0210534	2.51229	2.51229	2.7657	-2.49983	2.49983	-0.483364	0.483364	-2.03101	2.03101	3.257
P9	2		1.98	1.98	1.37	1.37	0.86	0.86	-0.77	0.77	3.26	3.26		-0.432305	0.432305	-2.27058	2.27058	-1.8439	1.8439	2.9615	-1.52106	1.52106	-1.21261	1.21261	-0.642778	0.642778	2.0487		2.11911	2.11911	-2.06354	2.06354	-0.839115	0.839115	3.0638	-0.193582	0.193582	-1.82335	1.82335	-0.0162453	0.0162453	1.8337
P10	3		0.89	0.89	2.44	2.44	2.91	2.91	-1.02	1.02	0.37	0.37		-1.90489	1.90489	-0.562267	0.562267	-1.0435	1.0435	2.2475	0.285085	0.285085	-1.33551	1.33551	-0.741112	0.741112	1.5537		3.14309	3.14309	0.440171	0.440171	1.4695	1.4695	3.4922	-0.859465	0.859465	-0.220088	0.220088	-0.411214	0.411214	0.9779
P11	3		-0.15	0.15	0.54	0.54	1.51	1.51	2.4	2.4	-0.2	0.2		-1.81473	1.81473	0.998855	0.998855	-0.196085	0.196085	2.0794	0.218241	0.218241	-1.65791	1.65791	-0.826698	0.826698	1.8654		1.92296	1.92296	0.364395	0.364395	-0.749862	0.749862	2.098	1.39788	1.39788	-1.67792	1.67792	-0.269852	0.269852	2.2005
P12	1		1.32	1.32	1.62	1.62	1.21	1.21	0.07	0.07	0.17	0.17		-2.15106	2.15106	0.887919	0.887919	-0.710986	0.710986	2.4282	1.59035	1.59035	-1.12914	1.12914	-0.33118	0.33118	1.9783		-1.67156	1.67156	0.942551	0.942551	0.458903	0.458903	1.976	1.29176	1.29176	-0.293009	0.293009	-1.29037	1.29037	1.8492
P13	2		0.8	0.8	0.88	0.88	0.5	0.5	4.87	4.87	0.22	0.22		1.22581	1.22581	0.592614	0.592614	-0.463199	0.463199	1.4402	-0.317389	0.317389	-3.02887	3.02887	-1.63538	1.63538	3.4568		1.65652	1.65652	0.827613	0.827613	-0.116314	0.116314	1.8554	-0.463021	0.463021	-2.24449	2.24449	-1.46273	1.46273	2.7188
P14	3		-0.08	0.08	-0.13	0.13	0.06	0.06	4.83	4.83	1.32	1.32		0.358774	0.358774	-1.04397	1.04397	-0.564076	0.564076	1.2386	2.16359	2.16359	-0.936342	0.936342	-2.10513	2.10513	3.1606		2.79219	2.79219	-0.0972593	0.0972593	-0.58933	0.58933	2.8544	1.35641	1.35641	-1.37267	1.37267	-1.00444	1.00444	2.1755
P15	3		2.05	2.05	1.54	1.54	4.33	4.33	0.61	0.61	3.2	3.2		-1.25063	1.25063	-0.964394	0.964394	3.24799	3.24799	3.6018	1.13985	1.13985	0.0976582	0.0976582	-0.135038	0.135038	1.152		-0.398135	0.398135	0.427243	0.427243	1.55203	1.55203	1.6594	1.2083	1.2083	-0.779638	0.779638	0.233381	0.233381	1.4568
P16	3		0.59	0.59	0.59	0.59	2.78	2.78	2.22	2.22	0.55	0.55		-3.45586	3.45586	0.836192	0.836192	1.63068	1.63068	3.9219	0.950206	0.950206	2.09361	2.09361	1.78782	1.78782	2.9125		-1.82719	1.82719	1.15111	1.15111	1.83422	1.83422	2.8448	0.511229	0.511229	1.22654	1.22654	1.50798	1.50798	2.0099
P17	3		2.9	2.9	2.92	2.92	3.08	3.08	-0.79	0.79	3.35	3.35		0.194653	0.194653	-0.284077	0.284077	-1.15073	1.15073	1.2004	-2.48919	2.48919	-2.89016	2.89016	-1.39729	1.39729	4.0622		0.159598	0.159598	1.92186	1.92186	-0.312321	0.312321	1.9532	-4.39055	4.39055	-1.07707	1.07707	-4.12662	4.12662	6.1209
P18	3		0	0	0.07	0.07	-0.16	0.16	-4.53	4.53	0.85	0.85		1.12319	1.12319	0.340873	0.340873	-0.0249521	0.0249521	1.1744	-1.21447	1.21447	0.193776	0.193776	-1.09425	1.09425	1.6462		0.552467	0.552467	0.678121	0.678121	2.3986	2.3986	2.5499	-2.39071	2.39071	0.401064	0.401064	-0.210607	0.210607	2.4333
P19	1		-1.44	1.44	0.81	0.81	-0.53	0.53	-4.07	4.07	1.12	1.12		2.23822	2.23822	-0.550517	0.550517	0.874261	0.874261	2.4685	-0.141827	0.141827	-2.66554	2.66554	-0.425937	0.425937	2.7031		4.17174	4.17174	0.972706	0.972706	0.490112	0.490112	4.3075	-1.00022	1.00022	-3.84127	3.84127	-0.455548	0.455548	3.9954
P20	3		2.49	2.49	1.23	1.23	1.77	1.77	1.29	1.29	1.55	1.55		0.515618	0.515618	-1.61162	1.61162	-0.00803288	0.00803288	1.6917	-2.23999	2.23999	-2.39861	2.39861	-0.584851	0.584851	3.3336		0.669359	0.669359	-0.943988	0.943988	-0.074861	0.074861	1.1586	-0.16195	0.16195	-1.5636	1.5636	-1.08177	1.08177	1.9082
P21	2		-0.36	0.36	-0.85	0.85	-0.36	0.36	0.9	0.9	-1.31	1.31		-0.583999	0.583999	-0.573361	0.573361	0.738216	0.738216	1.1007	-0.378253	0.378253	-6.84186	6.84186	-5.31316	5.31316	8.6709		4.96587	4.96587	-0.0897723	0.0897723	0.359415	0.359415	4.9798	-0.271311	0.271311	-6.60763	6.60763	-4.41723	4.41723	7.9528
P22	2		-1.54	1.54	-3.4	3.4	-4.46	4.46	-1.41	1.41	0.51	0.51		0.600243	0.600243	0.306893	0.306893	-2.01645	2.01645	2.1274	0.66983	0.66983	0.011577	0.011577	0.212773	0.212773	0.7029		-1.2421	1.2421	0.537928	0.537928	-0.127043	0.127043	1.3588	0.514018	0.514018	-0.487414	0.487414	-0.259505	0.259505	0.7544
average			0.519091	0.96	0.860909	1.30545	1.00455	1.66909	-0.564091	2.39955	0.88	1.2		-0.900811	1.53644	-0.0639999	0.933974	-0.0209408	0.911555	2.33024	-0.0779548	1.0483	-1.452	1.69572	-0.784222	1.13633	2.57632		0.830629	1.52878	0.388911	0.958161	0.725896	1.12767	2.54678	-0.323701	1.14131	-1.2648	1.4905	-0.605092	1.05079	2.512
st.dev.			1.17068	0.829033	1.35869	0.914943	1.90578	1.33065	3.26477	2.22712	1.29628	0.991492		1.65421	1.0552	1.21253	0.748785	1.20147	0.757287	0.907781	1.27913	0.7009	1.86782	1.63862	1.36816	1.07862	1.70373		1.87542	1.33848	1.23848	0.854696	1.33008	0.994446	1.19798	1.50139	0.999664	1.78355	1.59046	1.51333	1.23166	1.81218
median			0.3	0.825	1.095	1.19	1.035	1.5	-0.475	1.35	0.705	1.015		-0.917312	1.51734	-0.000653625	0.776578	-0.282399	0.724601	2.31475	-0.229608	0.992416	-1.27406	1.39272	-0.783905	0.93071	2.03345		0.356033	1.19994	0.458686	0.752867	0.409159	0.747581	2.34445	-0.177766	0.930024	-0.842827	0.991543	-0.264678	0.709626	2.016
IQR			1.2975	1.1475	1.4125	1.1175	2.3775	2.1625	2.65	2.9025	1.3025	1.0125		2.4964	1.53097	1.55251	0.604103	1.50027	0.688704	1.4137	1.85926	0.994681	2.45957	2.38239	1.06691	0.770238	1.83468		2.58582	1.51699	1.03776	0.724176	2.00366	1.38179	1.30305	1.53522	0.912435	1.41127	1.17578	1.0464	1.20334	1.34503

## Sheet: Class II vs Class III compar.
	Class	Maxillary deviation	mx pitch	mx pitch abs	mx roll	mx roll abs	mx yaw	mx yaw abs	angle vers	mx lat	mx lat abs	mx a-p	mx a-p abs	mx vert	mx vert abs	total tran	Mandibular deviation	md pitch	md pitch abs	md roll	md roll abs	md yaw	md yaw abs	angle vers	md lat	md lat abs	md a-p	md a-p abs	md vert	md vert abs	total tran
Armillotta	3		-1.78405	1.78405	1.45576	1.45576	0.953812	0.953812	2.5008	1.99856	1.99856	-1.52325	1.52325	-1.60075	1.60075	2.9794		-0.039835	0.039835	1.15509	1.15509	1.79953	1.79953	2.139	0.419159	0.419159	-0.906015	0.906015	-0.963705	0.963705	1.3875
Banaj	3		-2.01117	2.01117	-0.0148937	0.0148937	-0.266054	0.266054	2.0284	-1.20429	1.20429	0.284345	0.284345	0.132118	0.132118	1.2444		-0.956634	0.956634	0.477201	0.477201	0.336917	0.336917	1.1222	-0.983941	0.983941	0.0619044	0.0619044	0.00811032	0.00811032	0.9859
Clemente	3		0.735425	0.735425	-1.05893	1.05893	-0.298744	0.298744	1.3212	-0.627813	0.627813	-0.127939	0.127939	-0.899935	0.899935	1.1047		1.15777	1.15777	-0.0210534	0.0210534	2.51229	2.51229	2.7657	-2.49983	2.49983	-0.483364	0.483364	-2.03101	2.03101	3.257
Ferrioli	3		-1.90489	1.90489	-0.562267	0.562267	-1.0435	1.0435	2.2475	0.285085	0.285085	-1.33551	1.33551	-0.741112	0.741112	1.5537		3.14309	3.14309	0.440171	0.440171	1.4695	1.4695	3.4922	-0.859465	0.859465	-0.220088	0.220088	-0.411214	0.411214	0.9779
Ferro	3		-1.81473	1.81473	0.998855	0.998855	-0.196085	0.196085	2.0794	0.218241	0.218241	-1.65791	1.65791	-0.826698	0.826698	1.8654		1.92296	1.92296	0.364395	0.364395	-0.749862	0.749862	2.098	1.39788	1.39788	-1.67792	1.67792	-0.269852	0.269852	2.2005
Micieli	3		0.358774	0.358774	-1.04397	1.04397	-0.564076	0.564076	1.2386	2.16359	2.16359	-0.936342	0.936342	-2.10513	2.10513	3.1606		2.79219	2.79219	-0.0972593	0.0972593	-0.58933	0.58933	2.8544	1.35641	1.35641	-1.37267	1.37267	-1.00444	1.00444	2.1755
Morselli	3		-1.25063	1.25063	-0.964394	0.964394	3.24799	3.24799	3.6018	1.13985	1.13985	0.0976582	0.0976582	-0.135038	0.135038	1.152		-0.398135	0.398135	0.427243	0.427243	1.55203	1.55203	1.6594	1.2083	1.2083	-0.779638	0.779638	0.233381	0.233381	1.4568
Papa	3		-3.45586	3.45586	0.836192	0.836192	1.63068	1.63068	3.9219	0.950206	0.950206	2.09361	2.09361	1.78782	1.78782	2.9125		-1.82719	1.82719	1.15111	1.15111	1.83422	1.83422	2.8448	0.511229	0.511229	1.22654	1.22654	1.50798	1.50798	2.0099
Risola	3		0.194653	0.194653	-0.284077	0.284077	-1.15073	1.15073	1.2004	-2.48919	2.48919	-2.89016	2.89016	-1.39729	1.39729	4.0622		0.159598	0.159598	1.92186	1.92186	-0.312321	0.312321	1.9532	-4.39055	4.39055	-1.07707	1.07707	-4.12662	4.12662	6.1209
Saveri	3		1.12319	1.12319	0.340873	0.340873	-0.0249521	0.0249521	1.1744	-1.21447	1.21447	0.193776	0.193776	-1.09425	1.09425	1.6462		0.552467	0.552467	0.678121	0.678121	2.3986	2.3986	2.5499	-2.39071	2.39071	0.401064	0.401064	-0.210607	0.210607	2.4333
Tassinari	3		0.515618	0.515618	-1.61162	1.61162	-0.00803288	0.00803288	1.6917	-2.23999	2.23999	-2.39861	2.39861	-0.584851	0.584851	3.3336		0.669359	0.669359	-0.943988	0.943988	-0.074861	0.074861	1.1586	-0.16195	0.16195	-1.5636	1.5636	-1.08177	1.08177	1.9082
avg			-0.844879	1.37718	-0.173498	0.833803	0.207301	0.85315	2.09146	-0.0927467	1.32103	-0.745485	1.23083	-0.678648	1.02773	2.27406		0.652331	1.23811	0.504808	0.697954	0.925156	1.23904	2.23976	-0.581225	1.47086	-0.580987	0.888171	-0.759067	1.07715	2.26485
std			1.48457	0.950186	0.986757	0.491987	1.28748	0.950905	0.945681	1.59514	0.796445	1.42302	0.984827	1.03413	0.643578	1.03817		1.52398	1.05091	0.751488	0.556054	1.22258	0.864557	0.745137	1.86948	1.21934	0.892829	0.548372	1.43313	1.18801	1.44225
median			-1.25063	1.25063	-0.284077	0.964394	-0.196085	0.564076	2.0284	0.218241	1.20429	-0.936342	1.33551	-0.826698	0.899935	1.8654		0.552467	0.956634	0.440171	0.477201	1.4695	1.4695	2.139	-0.16195	1.2083	-0.779638	0.906015	-0.411214	0.963705	2.0099
iqr			2.29701	1.23429	1.59271	0.599878	0.904299	0.866043	1.09425	2.25441	1.29207	1.7363	1.6367	0.88583	0.83604	1.67095		1.75935	1.39977	0.742944	0.65173	2.01047	1.35375	0.99895	2.54709	1.20895	1.14578	0.857392	0.941855	1.04326	0.89475
Bosi	2		-0.292951	0.292951	3.00212	3.00212	1.33113	1.33113	3.2999	0.577259	0.577259	-3.1799	3.1799	-1.2864	1.2864	3.4785		2.5834	2.5834	3.39225	3.39225	2.97049	2.97049	5.152	-2.02444	2.02444	-4.41447	4.41447	-0.01597	0.01597	4.8566
Bucci	2		-2.32221	2.32221	-2.0431	2.0431	-0.692002	0.692002	3.1783	-0.407221	0.407221	-0.17908	0.17908	0.972334	0.972334	1.0693		-0.384376	0.384376	-2.60819	2.60819	-0.35468	0.35468	2.6614	1.57428	1.57428	0.793206	0.793206	0.990563	0.990563	2.0221
Caramalli	2		-4.03289	4.03289	0.417941	0.417941	-0.552867	0.552867	4.0898	-1.03463	1.03463	-0.173155	0.173155	-0.961485	0.961485	1.423		-0.554947	0.554947	0.35184	0.35184	0.7453	0.7453	0.9939	-0.876108	0.876108	-0.234178	0.234178	-0.0682605	0.0682605	0.9094
Cariello	2		-2.02293	2.02293	0.716965	0.716965	1.02067	1.02067	2.382	1.08088	1.08088	-3.89506	3.89506	0.768191	0.768191	4.1146		-0.604892	0.604892	1.17772	1.17772	3.46195	3.46195	3.712	0.599646	0.599646	-1.60687	1.60687	2.16269	2.16269	2.7602
Faiulli	2		-0.432305	0.432305	-2.27058	2.27058	-1.8439	1.8439	2.9615	-1.52106	1.52106	-1.21261	1.21261	-0.642778	0.642778	2.0487		2.11911	2.11911	-2.06354	2.06354	-0.839115	0.839115	3.0638	-0.193582	0.193582	-1.82335	1.82335	-0.0162453	0.0162453	1.8337
Marzo	2		1.22581	1.22581	0.592614	0.592614	-0.463199	0.463199	1.4402	-0.317389	0.317389	-3.02887	3.02887	-1.63538	1.63538	3.4568		1.65652	1.65652	0.827613	0.827613	-0.116314	0.116314	1.8554	-0.463021	0.463021	-2.24449	2.24449	-1.46273	1.46273	2.7188
Terrinoni	2		-0.583999	0.583999	-0.573361	0.573361	0.738216	0.738216	1.1007	-0.378253	0.378253	-6.84186	6.84186	-5.31316	5.31316	8.6709		4.96587	4.96587	-0.0897723	0.0897723	0.359415	0.359415	4.9798	-0.271311	0.271311	-6.60763	6.60763	-4.41723	4.41723	7.9528
Vacchi	2		0.600243	0.600243	0.306893	0.306893	-2.01645	2.01645	2.1274	0.66983	0.66983	0.011577	0.011577	0.212773	0.212773	0.7029		-1.2421	1.2421	0.537928	0.537928	-0.127043	0.127043	1.3588	0.514018	0.514018	-0.487414	0.487414	-0.259505	0.259505	0.7544
avg			-0.982653	1.43917	0.0186859	1.24045	-0.309799	1.0823	2.57248	-0.166322	0.748315	-2.31237	2.31526	-0.985738	1.47406	3.12059		1.06732	1.7639	0.190731	1.38111	0.762501	1.12179	2.97214	-0.142564	0.814551	-2.07815	2.27645	-0.385836	1.17415	2.976
std			1.71134	1.29041	1.68194	1.0348	1.25675	0.591932	1.00231	0.888225	0.424956	2.39119	2.38799	1.9894	1.60777	2.56679		2.13205	1.51385	1.88112	1.18332	1.59023	1.32481	1.56745	1.07776	0.65308	2.4043	2.18947	1.93433	1.52846	2.38564
median			-0.508152	0.913028	0.362417	0.654789	-0.508033	0.879443	2.67175	-0.347821	0.623545	-2.12074	2.12074	-0.802131	0.96691	2.75275		0.63607	1.44931	0.444884	1.00267	0.121551	0.552358	2.8626	-0.232447	0.556832	-1.71511	1.71511	-0.0422529	0.625034	2.37045
iqr			2.0281	1.55167	1.5645	1.56547	1.78881	0.802105	1.2531	1.16447	0.646211	3.18109	3.18109	1.72528	0.636809	2.30295		2.80262	1.64278	1.49835	1.7083	1.48555	1.07419	2.2977	1.10172	0.635558	2.36288	2.07023	0.795975	1.58246	1.68167
Test Statistics
		mx pitch	mx pitch abs	mx roll	mx roll abs	mx yaw	mx yaw abs	angle vers	mx lat	mx lat abs	mx a-p	mx a-p abs	mx vert	mx vert abs	total tran	md pitch	md pitch abs	md roll	md roll abs	md yaw	md yaw abs	angle vers	md lat	md lat abs	md a-p	md a-p abs	md vert	md vert abs	total tran
Mann-Whitney p-value Class II vs III		0.741182	0.934192	0.86883	0.620294	0.408961	0.247676	0.283074	0.934192	0.1372	0.0986476	0.457391	0.934192	0.741182	0.56326	0.934192	0.457391	0.804353	0.2155	0.741182	0.679708	0.363722	0.679708	0.247676	0.0986476	0.0829149	0.408961	0.804353	0.679708
